# Supplementary material for: SARS-CoV-2 Neutralizing Antibody Levels Post COVID-19 Vaccination Based on ELISA Method—A Small Real-World Sample Exploration
Source: Vaccines (Basel). 2021 Oct 6;9(10):1139. doi: 10.3390/vaccines9101139 (PMC8541171; doi:10.3390/vaccines9101139)
Supplement: Supplementary file 1 [file vaccines-09-01139-s001.zip]

Archive with 1 entries (1 files):
- vaccines-1365883-supplementary.pdf
